# Supplementary material for: A resource for whole-body gene expression map of human tissues based on integration of single cell and bulk transcriptomics
Source: Genome Biol. 2025 Jun 3;26:152. doi: 10.1186/s13059-025-03616-4 (PMC12131445; doi:10.1186/s13059-025-03616-4)
Supplement: Supplementary file 1 — Additional File 1: Table S1. Summary of dataset sample information. Related to method sectionand Table 1. Table S2. Summary of parameters using in single cell processing. Related to method sectionand Figure S2. Table S3. Cell type markers. Related to Figure 2. Table S4. Comparison of HPA single cell type and other existing singel cell transcriptomic databases [file 13059_2025_3616_MOESM1_ESM.xlsx]

## Sheet: Table S1
Table S1. Summary of dataset sample information. Related to method section and Table 1.
Tissue	Data source	Sample	Sample name	Sex	Age	Comment
Adipose	GSE155960	GSM4717152	CD45 negative lean donor 1	Female	32-43	The distribution of sex and age is reported, but is not linked to sample IDs
		GSM4717153	CD45 negative lean donor 2	Female	32-43
		GSM4717154	CD45 negative lean donor 3	Female	32-43
		GSM4717155	CD45 negative obese donor 1	Female	32-43
		GSM4717156	CD45 negative obese donor 2	Female	32-43
		GSM4717157	CD45 negative obese donor 3	Female	32-43
		GSM4717158	CD45 positive lean donor 1	Female	32-43
		GSM4717159	CD45 positive lean donor 2	Female	32-43
		GSM4717160	CD45 positive lean donor 3	Female	32-43
		GSM4717161	CD45 positive obese donor 1	Female	32-43
		GSM4717162	CD45 positive obese donor 2	Female	32-43
		GSM4717163	CD45 positive obese donor 3	Female	32-43
Bone_marrow	GSE159929-GSM4850584	GSM4850584	Marrow_cDNA	Male	31
Brain	Allen	H18.30.001	H18.30.001	Female	60
		H18.30.002	H18.30.002	Male	50
Breast	GSE164898	GSM5022599	D1	Female	35
		GSM5022600	D2	Female	60
		GSM5022601	D3	Female	44
		GSM5022602	D4	Female	42
		GSM5022603	D5	Female	21
		GSM5022604	D6-D10_Pool_CMG	Female	33, 27, 56, 24, 34	Pool of 5 samples
		GSM5022605	D6-D10_Pool_HN	Female	33, 27, 56, 24, 34	Pool of 5 samples
		GSM5022606	D11	Female	43
Bronchus	fig11981034	P46Ccat	P46c	Male	53
		P47Ccat	P47c	Female	55
		P50Ccat	P50c	Male	55
		P51C	P51c	Male	67
Colon	GSE116222	GSM3214203	A1	Not disclosed	47-74	1 male and 2 female samples
		GSM3214206	B1	Not disclosed	47-74
		GSM3214209	C1	Not disclosed	47-74
Endometrium	GSE111976	GSM4577312	endometrium_biopsy, day26, late-secretory, 10x	Female	18-34
		GSM4577314	endometrium_biopsy, day26, early-secretory, 10x	Female	18-34
		GSM4577310	endometrium_biopsy, day23, 10x	Female	18-34
		GSM4577307	endometrium_biopsy, day22, proliferative, 10x	Female	18-34
		GSM4577308	endometrium_biopsy, day22, mid-secretory, 10x	Female	18-34
		GSM4577313	endometrium_biopsy, day20, early-secretory, 10x	Female	18-34
		GSM4577309	endometrium_biopsy, day20, early-mid-secretory, 10x	Female	18-34
		GSM4577311	endometrium_biopsy, day19, 10x	Female	18-34
		GSM4577306	endometrium_biopsy, day17, 10x	Female	18-34
		GSM4577315	endometrium_biopsy, day16, 10x	Female	18-34
Esophagus	GSE159929-GSM4850580	GSM4850580	Esophagus_cDNA	Male	31
Eye	GSE137537	GSM4081524	Macula retina 1 Microfluidics	Male	68
		GSM4081525	Peripheral retina 1 Microfluidics	Male	68
		GSM4081526	Macula retina 2 Microfluidics	Male	71
		GSM4081527	Peripheral retina 2 Microfluidics	Male	71
		GSM4081528	Macula retina 3 Microfluidics	Male	86
		GSM4081529	Peripheral retina 3 Microfluidics	Male	86
Fallopian tube	GSE178101	GSM5701416	FT4: healthy fallopian tube donor 4	female	31
		GSM5380100	Fimbria1: Fimbria of healthy fallopian tube donor 1	female	52
		GSM5380101	Ampulla1: Ampulla of healthy fallopian tube donor 1	female	52
		GSM5380102	Isthmus1: Isthmus of healthy fallopian tube donor 1	female	52
		GSM5380103	Fimbria2: Fimbria of healthy fallopian tube donor 2	female	30
		GSM5380104	Ampulla2: Ampulla of healthy fallopian tube donor 2	female	30
		GSM5380105	Isthmus2: Isthmus of healthy fallopian tube donor 2	female	30
		GSM5380108	Fimbria3: Fimbria of healthy fallopian tube donor 3	female	46
		GSM5380109	Ampulla3: Ampulla of healthy fallopian tube donor 3	female	46
		GSM5380110	Isthmus3: Isthmus of healthy fallopian tube donor 3	female	46
Heart muscle	GSE109816	GSM2970358	N2_LV	Female	33
		GSM2970359	N6_LA	Male	21
		GSM2970360	N5_LV	Male	43
		GSM2970361	N1_LV	Male	46
		GSM2970362	N3_LV	Male	51
		GSM2970363	N10_LA	Male	52
		GSM2970364	N11_LA	Male	48
		GSM2970365	N9_LA	Male	42
		GSM2970366	N4_LV	Male	46
		GSM2970367	N12_LA	Male	36
		GSM2970368	N8_LA	Female	46
		GSM2970369	N7_LA	Male	45
Kidney	GSE131685	GSM4145204	Patient 1 Kidney Homogenate	Male	57
		GSM4145206	Patient 3 Kidney Homogenate	Male	65
Liver	GSE115469	GSM3178782	Patient 1 Total Liver Homogenate	Male	44
		GSM3178783	Patient 2 Total Liver Homogenate	Male	65
		GSM3178784	Patient 3 Total Liver Homogenate	Female	41
		GSM3178785	Patient 4 Total Liver Homogenate	Male	21
		GSM3178786	Patient 5 Total Liver Homogenate	Male	26
Lung	Tabula sapiens	TSP1	Donor 1	Female	59
		TSP14	Donor 14	Male	59
Lymph_node	GSE159929-GSM4850583	GSM4850583	Lymph.node_cDNA	Male	31
Ovary	E-MTAB-8381	ERS3882455	Run1_C-sec	Female	28 and 32 and 36	pool of samples
		ERS3882456	Run1_GRP	Female	20	pool of samples
		ERS3882457	Run2_DDX4_Ab_pos	Female	20 and 22 and 26	pool of samples
		ERS3882458	Run2_DDX4_Ab_neg	Female	20 and 22 and 26	pool of samples
Pancreas	GSE131886	GSM3823985	HPD1	Female	47
		GSM3823986	HPD2	Female	51
		GSM3823987	HPD3	Male	35
PBMC	GSE112845	GSM3087619	DTM-X_PBMC_live	Male	Not disclosed
Placenta	E-MTAB-6701	FCA7474065	D10 all	Female	6 to 12 weeks gestation
		FCA7474066	D10 Epcam+	Female	6 to 12 weeks gestation
		FCA7474068	D11 all	Female	6 to 12 weeks gestation
		FCA7474069	D11 Epcam+	Female	6 to 12 weeks gestation
		FCA7511884	D12 all	Female	6 to 12 weeks gestation
		FCA7511885	D12 HLAG+	Female	6 to 12 weeks gestation
		FCA7511886	D12 Epcam+	Female	6 to 12 weeks gestation
Prostate	Tabula sapiens	TSP8	Donor 8	Male	56
		TSP14	Donor 14	Male	59
Rectum	GSE125970	GSM3587012	Rectum-1	Female	67
		GSM3587013	Rectum-2	Female	49
Salivary gland	Tabula sapiens	TSP7	Donor 7	Female	69
		TSP14	Donor 14	Male	59
Skeletal muscle	GSE143704	GSM4272893	hu07_021219	Male	71
		GSM4272894	hu01_061419	Male	74
		GSM4272895	hu02_062419	Male	54
		GSM4272896	hu03_062719	Male	74
		GSM4272897	hu04_080619	Female	77
		GSM4272898	hu08_092618	Male	54
		GSM4272899	hu09_092718	Male	70
		GSM4272900	hu10_101018	Male	43
		GSM4272901	hu05_111418	Female	62
		GSM4272902	hu06_120518	Female	81
Skin	GSE130973	GSM3758115	skin samples from subject y1	Male	25
		GSM3758116	skin samples from subject y2	Male	27
		GSM3758117	skin samples from subject o1	Male	53
		GSM3758118	skin samples from subject o2	Male	70
		GSM3758119	skin samples from subject o3	Male	69
Small intestine	GSE125970	GSM3587008	Ileum-1	Male	61
		GSM3587009	Ileum-2	Female	67
Spleen	GSE159929-GSM4850589	GSM4850589	Spleen_cDNA	Male	31
Stomach	GSE159929-GSM4850590	GSM4850590	Stomach_cDNA	Male	31
Testis	GSE120508	GSM3052917	Donor1_scRNA-seq_rep1	Male	17
		GSM3052918	Donor1_scRNA-seq_rep2	Male	17
		GSM3052919	Donor2_scRNA-seq_rep1	Male	24
		GSM3052920	Donor2_scRNA-seq_rep2	Male	24
		GSM3052921	Donor3_scRNA-seq_rep1	Male	25
		GSM3052922	Donor3_scRNA-seq_rep2	Male	25
Thymus	Tabula sapiens	TSP14	Donor 14	Male	59
Tongue	Tabula sapiens	TSP7	Donor 7	Female	69
		TSP14	Donor 14	Male	59
Vascular	Tabula sapiens	TSP14	Donor 14	Male	59

## Sheet: Table S2
Table S2. Summary of parameters using in single cell processing. Related to method section and Figure s2
GEO_ID	tissue	sequencing platform	alignment software	alignment reference	thr_mito_pct	thr_ribo_pct	regress out	batch correction	louvain_res
GSE155960	Adipose	drop-seq single-cell	CellRanger (v6.1.2)	Ensembl 103	20	0	FALSE	FALSE	1
GSE159929-GSM4850584	Bone_marrow	drop-seq single-cell	CellRanger (v6.1.2)	Ensembl 103	20	0	FALSE	FALSE	1
Allen	Brain	drop-seq single-nuclei	NA	NA	NA	NA	FALSE	FALSE	1
GSE164898	Breast	drop-seq single-cell	CellRanger (v6.1.2)	Ensembl 103	20	5	FALSE	FALSE	1
Fig11981034	Bronchus	drop-seq single-cell	CellRanger (v6.1.2)	Ensembl 103	20	5	FALSE	FALSE	1
GSE116222	Colon	drop-seq single-cell	CellRanger (v6.1.2)	Ensembl 103	20	0	FALSE	FALSE	1
GSE111976	Endometrium	drop-seq single-cell	CellRanger (v6.1.2)	Ensembl 103	20	5	FALSE	FALSE	1
GSE159929-GSM4850580	Esophagus	drop-seq single-cell	CellRanger (v6.1.2)	Ensembl 103	20	0	FALSE	FALSE	1
GSE137537	Eye	drop-seq single-cell	CellRanger (v6.1.2)	Ensembl 103	20	0	FALSE	FALSE	1
GSE178101	Fallopian_tube	drop-seq single-cell	CellRanger (v6.1.2)	Ensembl 103	20	0	FALSE	FALSE	1
GSE109816	Heart_muscle	plate-seq single cell	STAR (v2.7.9a)	Ensembl 103	72	0	FALSE	FALSE	1
GSE131685	Kidney	drop-seq single-cell	CellRanger (v6.1.2)	Ensembl 103	20	0	FALSE	FALSE	1
GSE115469	Liver	drop-seq single-cell	CellRanger (v6.1.2)	Ensembl 103	20	5	FALSE	FALSE	1
Tabula sapiens	Lung	drop-seq single-cell	CellRanger (v6.1.2)	Ensembl 103	20	5	TRUE	FALSE	1
GSE159929-GSM4850583	Lymph_node	drop-seq single-cell	CellRanger (v6.1.2)	Ensembl 103	20	0	FALSE	FALSE	1
E-MTAB-8381	Ovary	drop-seq single-cell	CellRanger (v6.1.2)	Ensembl 103	25	0	FALSE	FALSE	1.35
GSE131886	Pancreas	drop-seq single-cell	CellRanger (v6.1.2)	Ensembl 103	20	0	FALSE	FALSE	1
GSE112845	PBMC	drop-seq single-cell	CellRanger (v6.1.2)	Ensembl 103	20	0	FALSE	FALSE	1
E-MTAB-6701	Placenta	drop-seq single-cell	CellRanger (v6.1.2)	Ensembl 103	20	5	FALSE	FALSE	1
Tabula sapiens	Prostate	drop-seq single-cell	CellRanger (v6.1.2)	Ensembl 103	20	5	FALSE	FALSE	1
GSE125970	Rectum	drop-seq single-cell	CellRanger (v6.1.2)	Ensembl 103	20	0	FALSE	FALSE	1
Tabula sapiens	SalivaryGland	drop-seq single-cell	CellRanger (v6.1.2)	Ensembl 103	20	5	FALSE	FALSE	1
GSE143704	Skeletal_muscle	drop-seq single-cell	CellRanger (v6.1.2)	Ensembl 103	20	0	FALSE	FALSE	1
GSE130973	Skin	drop-seq single-cell	CellRanger (v6.1.2)	Ensembl 103	20	0	FALSE	FALSE	1
GSE125970	Small_intestine	drop-seq single-cell	CellRanger (v6.1.2)	Ensembl 103	20	0	FALSE	FALSE	1
GSE159929-GSM4850589	Spleen	drop-seq single-cell	CellRanger (v6.1.2)	Ensembl 103	20	0	FALSE	FALSE	1
GSE159929-GSM4850590	Stomach	drop-seq single-cell	CellRanger (v6.1.2)	Ensembl 103	20	0	FALSE	FALSE	1
GSE120508	Testis	drop-seq single-cell	CellRanger (v6.1.2)	Ensembl 103	20	0	FALSE	FALSE	1
Tabula sapiens	Thymus	drop-seq single-cell	CellRanger (v6.1.2)	Ensembl 103	20	5	FALSE	FALSE	1
Tabula sapiens	Tongue	drop-seq single-cell	CellRanger (v6.1.2)	Ensembl 103	20	5	FALSE	FALSE	1
Tabula sapiens	Vasculature	drop-seq single-cell	CellRanger (v6.1.2)	Ensembl 103	20	5	FALSE	FALSE	1

## Sheet: Table S3
Table S3. Cell type markers. Related to Figure 2
cell_type_name	gene_name	ensg_id
Adipocytes	ADIPOQ	ENSG00000181092
Adipocytes	LIPE	ENSG00000079435
Adipocytes	PLIN1	ENSG00000166819
Alveolar cells type 1	AGER	ENSG00000204305
Alveolar cells type 1	CAV1	ENSG00000105974
Alveolar cells type 1	EMP2	ENSG00000213853
Alveolar cells type 2	LAMP3	ENSG00000078081
Alveolar cells type 2	NAPSA	ENSG00000131400
Alveolar cells type 2	SFTPA2	ENSG00000185303
Astrocytes	ALDH1L1	ENSG00000144908
Astrocytes	GFAP	ENSG00000131095
Astrocytes	SLC1A3	ENSG00000079215
B-cells	CD19	ENSG00000177455
B-cells	CR2	ENSG00000117322
B-cells	MS4A1	ENSG00000156738
Basal keratinocytes	COL17A1	ENSG00000065618
Basal keratinocytes	KRT14	ENSG00000186847
Basal keratinocytes	KRT5	ENSG00000186081
Basal prostatic cells	KRT14	ENSG00000186847
Basal prostatic cells	KRT5	ENSG00000186081
Basal prostatic cells	NGFR	ENSG00000064300
Basal respiratory cells	KRT14	ENSG00000186847
Basal respiratory cells	KRT5	ENSG00000186081
Basal respiratory cells	TP63	ENSG00000073282
Basal squamous epithelial cells	COL17A1	ENSG00000065618
Basal squamous epithelial cells	KRT15	ENSG00000171346
Bipolar cells	CAMK2B	ENSG00000058404
Bipolar cells	GRM6	ENSG00000113262
Bipolar cells	TRPM1	ENSG00000134160
Breast glandular cells	CSN2	ENSG00000135222
Breast glandular cells	ESR1	ENSG00000091831
Breast glandular cells	FOXA1	ENSG00000129514
Breast myoepithelial cells	TP63	ENSG00000073282
Cardiomyocytes	MYH7	ENSG00000092054
Cardiomyocytes	MYL2	ENSG00000111245
Cardiomyocytes	MYL7	ENSG00000106631
Cardiomyocytes	TTN	ENSG00000155657
Cholangiocytes	ELF3	ENSG00000163435
Cholangiocytes	KRT19	ENSG00000171345
Cholangiocytes	MUC5B	ENSG00000117983
Ciliated cells	CAPS	ENSG00000105519
Ciliated cells	FOXJ1	ENSG00000129654
Ciliated cells	SNTN	ENSG00000188817
Ciliated cells	TPPP3	ENSG00000159713
Club cells	BPIFB1	ENSG00000125999
Club cells	CYP4B1	ENSG00000142973
Club cells	MUC15	ENSG00000169550
Club cells	SCGB3A1	ENSG00000161055
Collecting duct cells	AQP2	ENSG00000167580
Collecting duct cells	CLDN8	ENSG00000156284
Collecting duct cells	PVALB	ENSG00000100362
Collecting duct cells	TMEM213	ENSG00000214128
Cone photoreceptor cells	GNAT2	ENSG00000134183
Cone photoreceptor cells	OPN1LW	ENSG00000102076
Cone photoreceptor cells	OPN1MW	ENSG00000268221
Cytotrophoblasts	MAGEA8	ENSG00000156009
Cytotrophoblasts	PAGE4	ENSG00000101951
Cytotrophoblasts	PEG10	ENSG00000242265
Dendritic cells	GZMB	ENSG00000100453
Dendritic cells	IL3RA	ENSG00000185291
Distal enterocytes	CDH17	ENSG00000079112
Distal enterocytes	GPA33	ENSG00000143167
Distal enterocytes	KRT20	ENSG00000171431
Distal tubular cells	SLC12A1	ENSG00000074803
Distal tubular cells	TMEM213	ENSG00000214128
Distal tubular cells	TMEM72	ENSG00000187783
Distal tubular cells	UMOD	ENSG00000169344
Ductal cells	AQP1	ENSG00000240583
Ductal cells	CFTR	ENSG00000001626
Ductal cells	CRP	ENSG00000132693
Early spermatids	ACRV1	ENSG00000134940
Early spermatids	HEMGN	ENSG00000136929
Early spermatids	SPACA1	ENSG00000118434
Endometrial stromal cells	GJA1	ENSG00000152661
Endometrial stromal cells	MME	ENSG00000196549
Endometrial stromal cells	ZEB1	ENSG00000148516
Endothelial cells	CD34	ENSG00000174059
Endothelial cells	PECAM1	ENSG00000261371
Endothelial cells	SELE	ENSG00000007908
Endothelial cells	SLC2A1	ENSG00000117394
Endothelial cells	VWF	ENSG00000110799
Enteroendocrine cells	CHGA	ENSG00000100604
Enteroendocrine cells	CHGB	ENSG00000089199
Enteroendocrine cells	SCG5	ENSG00000166922
Erythroid cells	ALAS2	ENSG00000158578
Erythroid cells	CA1	ENSG00000133742
Excitatory neurons	CUX2	ENSG00000111249
Excitatory neurons	NRGN	ENSG00000154146
Excitatory neurons	SLC17A7	ENSG00000104888
Excitatory neurons	TBR1	ENSG00000136535
Exocrine glandular cells	AMY2A	ENSG00000243480
Exocrine glandular cells	CELA3A	ENSG00000142789
Exocrine glandular cells	CPA1	ENSG00000091704
Extravillous trophoblasts	DIO2	ENSG00000211448
Extravillous trophoblasts	FSTL3	ENSG00000070404
Extravillous trophoblasts	HLA-G	ENSG00000204632
Fibroblasts	COL3A1	ENSG00000168542
Fibroblasts	FBN1	ENSG00000166147
Fibroblasts	LUM	ENSG00000139329
Gastric mucus-secreting cells	GKN1	ENSG00000169605
Gastric mucus-secreting cells	MUC1	ENSG00000185499
Glandular and luminal cells	CA12	ENSG00000074410
Glandular and luminal cells	PAEP	ENSG00000122133
Glandular and luminal cells	PLLP	ENSG00000102934
Granulocytes	CEBPE	ENSG00000092067
Granulocytes	HDC	ENSG00000140287
Granulocytes	MS4A2	ENSG00000149534
Granulosa cells	AMH	ENSG00000104899
Granulosa cells	HSD17B1	ENSG00000108786
Granulosa cells	Serpine2	ENSG00000135919
Hepatocytes	ALB	ENSG00000163631
Hepatocytes	FGA	ENSG00000171560
Hepatocytes	FGG	ENSG00000171557
Hepatocytes	HPX	ENSG00000110169
Hofbauer cells	C1QB	ENSG00000173369
Hofbauer cells	CD14	ENSG00000170458
Hofbauer cells	CD68	ENSG00000129226
Horizontal cells	LHX1	ENSG00000273706
Horizontal cells	ONECUT1	ENSG00000169856
Horizontal cells	ONECUT2	ENSG00000119547
Inhibitory neurons	GAD1	ENSG00000128683
Inhibitory neurons	PVALB	ENSG00000100362
Inhibitory neurons	SLC32A1	ENSG00000101438
Inhibitory neurons	SST	ENSG00000157005
Inhibitory neurons	VIP	ENSG00000146469
Intestinal goblet cells	CLCA1	ENSG00000016490
Intestinal goblet cells	MUC5AC	ENSG00000215182
Intestinal goblet cells	SPDEF	ENSG00000124664
Intestinal goblet cells	SPINK4	ENSG00000122711
Intestinal goblet cells	TFF3	ENSG00000160180
Ionocytes	ASCL3	ENSG00000176009
Ionocytes	CFTR	ENSG00000001626
Ionocytes	FOXI1	ENSG00000168269
Langerhans cells	CD1A	ENSG00000158477
Langerhans cells	CD207	ENSG00000116031
Langerhans cells	CD68	ENSG00000129226
Late spermatids	PRM2	ENSG00000122304
Late spermatids	SPATA3	ENSG00000173699
Late spermatids	TNP1	ENSG00000118245
Leydig cells	C7	ENSG00000112936
Leydig cells	CFD	ENSG00000197766
Leydig cells	IGF1	ENSG00000017427
Lymphatic endothelial cells	FLT4	ENSG00000037280
Lymphatic endothelial cells	LYVE1	ENSG00000133800
Macrophages	CD163	ENSG00000177575
Macrophages	CD68	ENSG00000129226
Macrophages	MARCO	ENSG00000019169
Macrophages	MRC1	ENSG00000260314
Macrophages	MSR1	ENSG00000038945
Melanocytes	DCT	ENSG00000080166
Melanocytes	MLANA	ENSG00000120215
Melanocytes	TYRP1	ENSG00000107165
Mesothelial cells	CALB2	ENSG00000172137
Mesothelial cells	KRT8	ENSG00000170421
Mesothelial cells	MSLN	ENSG00000102854
Microglial cells	AIF1	ENSG00000204472
Microglial cells	ITGAM	ENSG00000169896
Microglial cells	P2RY12	ENSG00000169313
Microglial cells	TYROBP	ENSG00000011600
Monocytes	FCGR3A	ENSG00000203747
Mucus glandular cells	MUC16	ENSG00000181143
Mucus glandular cells	MUC5B	ENSG00000117983
Mucus glandular cells	MUC7	ENSG00000171195
Muller glia cells	APOE	ENSG00000130203
Muller glia cells	CLU	ENSG00000120885
Muller glia cells	GLUL	ENSG00000135821
NK-cells	KIR2DL4	ENSG00000189013
Oligodendrocyte precursor cells	GPR17	ENSG00000144230
Oligodendrocytes	MBP	ENSG00000197971
Oligodendrocytes	MOG	ENSG00000204655
Oocytes	FIGLA	ENSG00000183733
Oocytes	ZP2	ENSG00000103310
Oocytes	ZP4	ENSG00000116996
Pancreatic endocrine cells	GCG	ENSG00000115263
Pancreatic endocrine cells	INS	ENSG00000254647
Pancreatic endocrine cells	PPY	ENSG00000108849
Pancreatic endocrine cells	SST	ENSG00000157005
Paneth cells	CA4	ENSG00000167434
Paneth cells	CA7	ENSG00000168748
Paneth cells	SPIB	ENSG00000269404
Peritubular cells	ACTA2	ENSG00000107796
Peritubular cells	MYL9	ENSG00000101335
Peritubular cells	TPM1	ENSG00000140416
Plasma cells	PIM2	ENSG00000102096
Platelets	GP9	ENSG00000169704
Platelets	PF4	ENSG00000163737
Prostatic glandular cells	KLK2	ENSG00000167751
Prostatic glandular cells	KLK3	ENSG00000142515
Prostatic glandular cells	MSMB	ENSG00000263639
Proximal enterocytes	ALPI	ENSG00000163295
Proximal enterocytes	CDH17	ENSG00000079112
Proximal enterocytes	KRT20	ENSG00000171431
Proximal tubular cells	MIOX	ENSG00000100253
Proximal tubular cells	NAT8	ENSG00000144035
Proximal tubular cells	SLC22A8	ENSG00000149452
Proximal tubular cells	TMEM174	ENSG00000164325
Rod photoreceptor cells	NR2E3	ENSG00000278570
Rod photoreceptor cells	PDE6A	ENSG00000132915
Rod photoreceptor cells	SAG	ENSG00000130561
Salivary duct cells	KLK1	ENSG00000167748
Salivary duct cells	SLC26A9	ENSG00000174502
Salivary duct cells	SLC5A5	ENSG00000105641
Schwann cells	MBP	ENSG00000197971
Schwann cells	MPZ	ENSG00000158887
Schwann cells	S100B	ENSG00000160307
Schwann cells	SOX10	ENSG00000100146
Secretory cells	CRISP3	ENSG00000096006
Secretory cells	KRT18	ENSG00000111057
Secretory cells	OVGP1	ENSG00000085465
Serous glandular cells	AMY1B	ENSG00000174876
Serous glandular cells	CA6	ENSG00000131686
Serous glandular cells	CST2	ENSG00000170369
Serous glandular cells	PIP	ENSG00000159763
Sertoli cells	DEFB119	ENSG00000180483
Sertoli cells	SLCO6A1	ENSG00000205359
Sertoli cells	SOCS7	ENSG00000274211
Skeletal myocytes	MYH2	ENSG00000125414
Skeletal myocytes	MYL2	ENSG00000111245
Smooth muscle cells	ACTA2	ENSG00000107796
Smooth muscle cells	ACTG2	ENSG00000163017
Smooth muscle cells	CNN1	ENSG00000130176
Smooth muscle cells	MYH11	ENSG00000133392
Spermatocytes	SPO11	ENSG00000054796
Spermatocytes	SYCP3	ENSG00000139351
Spermatocytes	TOP2A	ENSG00000131747
Spermatogonia	KIT	ENSG00000157404
Spermatogonia	SOX4	ENSG00000124766
Spermatogonia	UTF1	ENSG00000171794
Squamous epithelial cells	ADH7	ENSG00000196344
Squamous epithelial cells	CRNN	ENSG00000143536
Squamous epithelial cells	KRT6A	ENSG00000205420
Suprabasal keratinocytes	KRT1	ENSG00000167768
Suprabasal keratinocytes	KRT10	ENSG00000186395
Suprabasal keratinocytes	KRTDAP	ENSG00000188508
Syncytiotrophoblasts	CSH1	ENSG00000136488
Syncytiotrophoblasts	KISS1	ENSG00000170498
Syncytiotrophoblasts	PSG11	ENSG00000243130
T-cells	CD3E	ENSG00000198851
T-cells	CD4	ENSG00000010610
T-cells	CD8A	ENSG00000153563
T-cells	FOXP3	ENSG00000049768
T-cells	IL17a	ENSG00000112115
Undifferentiated cells	ASCL2	ENSG00000183734
Undifferentiated cells	MKI67	ENSG00000148773
Undifferentiated cells	PLA2G2A	ENSG00000188257

## Sheet: Table S4
Table S4. Comparison of HPA single cell type and other existing singel cell transcriptomic databases
Characteristics
Characteristics	HPA single cell type	SingleCellAtlas	Ensembl Single Cell Expression Atlas	GTEx Portal	Panglaodb	Tabula Sapiens	Single Cell Portal	Human Cell Atlas	DISCO
Data Accessibility	public	public	public	public and controlled	public	public and controlled	public	public and controlled	public
Number of species	1	1	21	1	2	1	14	4	1
Number of tissues/organs (scRNA-seq)	31	92	381	8	258	24	104	424	107
Data visulization (cell type level)	✅	✅	✅	✅	✅	✅	✅	✅	✅
Data respository	✅	✅	✅	✅	✅	✅	✅	✅	✅
Healthy human adult	✅	✅	✅	✅	✅	✅	✅	✅	✅
Interactive query	✅	✅	✅	✅	✅	✅	✅	✅	✅
Help desk	✅	✅	✅	✅	✅	✅	✅	✅	✅
Mannual cluster annotation	✅	✅	❌	✅	❌	✅	✅	✅	✅
Gene expression query	✅	✅	✅	✅	✅	✅	✅	✅	✅
Data visulization (cluster level)	✅	❌	✅	❌	✅	✅	✅	✅	❌
Interactive UMAP/tSNE plot	✅	❌	✅	❌	✅	✅	✅	✅	❌
Pseudo-bulk data analysis	✅	❌	❌	✅	❌	✅	✅	✅	❌
No registration need	✅	❌	✅	✅	✅	✅	❌	❌	✅
Gene summary page	✅	✅	❌	✅	✅	❌	❌	❌	✅
Unified reference genome	✅	❌	✅	✅	✅	❌	❌	❌	✅
Annual update/maintenance	✅	✅	✅	❌	❌	❌	✅	✅	❌
Cell type information	✅	✅	✅	❌	❌	✅	❌	✅	❌
Cell type markers query	✅	✅	✅	❌	✅	❌	✅	❌	❌
Data integration (bulk transcriptome)	✅	✅	✅	✅	✅	❌	❌	❌	❌
Cell type groups/classifications	✅	✅	✅	❌	❌	✅	❌	❌	❌
Cell morphology	✅	✅	❌	❌	❌	❌	❌	❌	❌
Unified color coding	✅	✅	❌	❌	❌	❌	❌	❌	❌
Cell type group information	✅	❌	✅	❌	❌	❌	❌	❌	❌
Independent data reference	✅	❌	❌	❌	❌	❌	❌	❌	❌
Gene detectability	✅	❌	❌	❌	❌	❌	❌	❌	❌
Gene specificity classification	✅	❌	❌	❌	❌	❌	❌	❌	❌
Gene Tau score	✅	❌	❌	❌	❌	❌	❌	❌	❌
Data integration (immunohistochemical tissue staining)	✅	❌	❌	❌	❌	❌	❌	❌	❌
Gene clustering analysis	✅	❌	❌	❌	❌	❌	❌	❌	❌
Strategic hyperlinks	✅	❌	❌	❌	❌	❌	❌	❌	❌
